# Supplementary material for: Single and combined association between brominated flame retardants and cardiovascular disease: a large-scale cross-sectional study
Source: Front Public Health. 2024 Mar 26;12:1357052. doi: 10.3389/fpubh.2024.1357052 (PMC11002127; doi:10.3389/fpubh.2024.1357052)
Supplement: Supplementary file 2 [file Presentation_1.ZIP]

Archive with 4 entries (3 files):
- Supplement_Figure/
- Supplement_Figure/Figure S1.tif
- Supplement_Figure/Figure S2.tif
- Supplement_Figure/Figure S3.tif
